# Supplementary material for: Activated human B cells produce phospholipase D4-containing extracellular vesicles
Source: PLoS One. 2025 Aug 14;20(8):e0329832. doi: 10.1371/journal.pone.0329832 (PMC12352752; doi:10.1371/journal.pone.0329832)
Supplement: S1 File — (XLSX) [file pone.0329832.s001.xlsx]

## Sheet: Figure 1D
No. of Healthy participant	PLD4	CD9	CD63	Isotype
1	3.18987	2.91275	8.18121	1
2	3.24657	9.25333	23.0133	1
3	1.76289	2.62416	7.5302	1
4	2.51042	2.60465	4.11628	1
5	1.06593	3.11348	10.2695	1

## Sheet: Figure 1E
No. of Healthy participant	EV	UC sup
1	1.45718	0.551855
2	2.71745	1.29592
3	2.58128	1.50343
4	1.58746	1.70527
5	1.78626	1.0427

## Sheet: Figure 2B
		Mean	SD
	Control	65252	15067
	anti-IgG+M	68289	18203
	CpG	79521	26459
	CpG/anti-IgG+M	120212	31597

## Sheet: Figure 2D
	No. of B cells	Control	CpG/anti-IgG+M
	1	21	95.4
	2	20.1	103.1
	3	25.4	110.6
	4	28.4	120.7
	5	22.8	142
	6	25.2	134.6
	7	27.6	79.2
	8	27.6	136.6
	9	24.2	107.6
	10	26.7	108.7

## Sheet: Figure 2E
	No. of B cells	Control	CpG/anti-IgG+M
	1	0.628571	0.448637
	2	0.537313	0.446169
	3	0.570866	0.473779
	4	0.661972	0.362883
	5	0.640351	0.433099
	6	0.531746	0.33581
	7	0.673913	0.361111
	8	0.57971	0.331625
	9	0.702479	0.347584
	10	0.419476	0.459982

## Sheet: Figure 3I
No. of B cells	Control	CpG/anti-IgG+M
1	0	7
2	1	6
3	2	15
4	2	4
5	0	6
6	1	13
7	0	10
8	3	8
9	0	10
10	1	7

## Sheet: Figure 4C
	No. of B cells	Control	anti-IgG+M	CpG	CpG/anti-IgG+M
	1	0	0.032	0.218	0.22
	2	0.013	0	0.172	0.029
	3	0	0.001	0.01	0.052
	4	0.003	0.019	0.127	0.528
	5	0	0	0.332	0.116
	6	0		0.288	0.366
	7	0.001		0.135	0.584
	8			0.064	0.504
	9			0.019	0.116
	10			0.017	0.162
	11			0.014	0.083
	12			0.003
	13			0.136
	14			0.089
	15			0.029
	16			0.166
	17			0.253
	18			0.036
	19			0.012
	20			0.001
	21			0
	22			0.007
	23			0.026
	24			0.001
	25			0.011
	26			0.014
	27			0.001
	28			0.036

## Sheet: Figure 6G
No. of Healthy participant	Control	CpG/anti-IgG+M
1	0.683849	2.73769
2	1.17984	2.43986
3	1.01947	3.09278
4	1	4.28408
5	0.930126	3.53952

## Sheet: Figure 6L
	No. of TEM fields	Control	CpG/anti-IgG+M
	1	3	11
	2	5	14
	3	3	10
	4	3	18
	5	2	12
	6	7	11
	7	3	14
	8	3	13
	9	1	13
	10	4	11
	11	2	17
	12	0	20
	13	4	10
	14	5	25
	15	4	23
	16	3	15
	17	0	20
	18	1	16
	19	5	14
	20	4	26
